# Supplementary material for: Dynamic Covalent Bonds of Si-OR and Si-OSi Enabled A Stiff Polymer to Heal and Recycle at Room Temperature
Source: Materials (Basel). 2021 May 20;14(10):2680. doi: 10.3390/ma14102680 (PMC8160654; doi:10.3390/ma14102680)
Supplement: Supplementary file 1 [file materials-14-02680-s001.zip]

Archive with 1 entries (1 files):
- materials-1197736-Supplementary.pdf
